# Supplementary material for: Longitudinal Effects of Iron Deficiency Anemia and Subsequent Repletion on Blood Parameters and the Rate and Composition of Growth in Pigs
Source: Nutrients. 2018 May 17;10(5):632. doi: 10.3390/nu10050632 (PMC5986511; doi:10.3390/nu10050632)
Supplement: Supplementary file 1 [file nutrients-10-00632-s001.zip]

Archive with 1 entries (1 files):
- nutrients-301884-supplementary.docx
